# Supplementary material for: Urinary Viral Spectrum in Patients with Interstitial Cystitis/Bladder Pain Syndrome and the Clinical Efficacy of Valacyclovir Treatment
Source: Biomedicines. 2024 Feb 26;12(3):522. doi: 10.3390/biomedicines12030522 (PMC10967905; doi:10.3390/biomedicines12030522)
Supplement: Supplementary file 1 [file biomedicines-12-00522-s001.zip]

Archive with 2 entries (2 files):
- Supplementary material study protocol.pdf
- Supplementary Material Urinary Virus Detection.pdf
